# Supplementary material for: HMG-box transcription factor 1: a positive regulator of the G1/S transition through the Cyclin-CDK-CDKI molecular network in nasopharyngeal carcinoma
Source: Cell Death Dis. 2018 Jan 24;9(2):100. doi: 10.1038/s41419-017-0175-4 (PMC5833394; doi:10.1038/s41419-017-0175-4)
Supplement: Supplementary file 6 — Supplemental Table 1 [file 41419_2017_175_MOESM6_ESM.xls]

## Sheet: Sheet1
Table S1 Dysregulated microRNAs filtrated from NPC GEP data (GSE12452) by SAM analysis
			SAM results of Sengupta's dataset (GSE12452)
	Probe set ID	Gene symbol	Expected Score(d)	Observed Score(d)	Numerator(r)	Denominator(s+s0)	Fold Change	Refseq transcript ID	Refseq gene symbol	Ensembl gene ID	Ensembl gene symbol	Gene title
up_regulated in NPC	200753_x_at	MIR636	-0.424703	3.80165	0.609375	0.160292	1.54063	NR_030366	MIR636	ENST00000384825		microRNA 636
up_regulated in NPC	200875_s_at	MIR1292	-0.32477	3.25998	0.791637	0.242835	1.76445	NR_031699	MIR1292	ENST00000408135		microRNA 1292
up_regulated in NPC	214882_s_at	MIR636	0.534595	4.74826	0.78643	0.165625	1.73733	NR_030366	MIR636	ENST00000384825		microRNA 636
down_regulated in NPC	212593_s_at	MIR4680	0.371334	-3.5352	-0.731414	0.206895	0.629574	NR_039828	MIR4680	ENST00000580906		microRNA 4680
down_regulated in NPC	228528_at	MIR29C	0.842579	-2.96598	-0.954834	0.321928	0.545273	NR_029832	MIR29C	ENST00000385231		microRNA 29c
Expression of 48 microRNAs in NPC GSE12452 data
ID Sample	N	N	N	N	N	N	N	N	N	N	T	T	T	T	T	T	T	T	T	T	T	T	T	T	T	T	T	T	T	T	T	T	T	T	T	T	T	T	T	T	T
1294_at//MIR5193	8.06868	8.00708	9.18625	8.53492	8.31534	9.05269	8.37583	9.03263	8.8488	8.09068	7.80323	8.57575	8.23768	7.41355	8.69624	8.64481	7.87853	8.60437	7.73901	8.61558	8.33228	8.00774	8.41128	8.54003	8.56895	7.76438	8.36914	8.6458	7.84607	8.14056	8.73573	8.76718	7.31014	7.86523	8.46317	8.16479	7.99881	8.19833	8.03434	8.33975	8.09573
1555942_a_at//MIR205	8.98215	9.07451	8.50297	9.04675	8.9545	8.77579	8.98506	8.15307	8.50839	8.73029	8.50701	8.75378	9.61479	8.41259	9.57924	9.8175	8.46793	8.8093	8.99949	8.95758	9.08892	8.72432	9.78622	9.64204	8.77378	8.80651	8.77923	9.17274	8.98215	9.71099	9.87565	9.17611	8.7707	9.1425	8.92712	9.08154	8.43018	9.44964	9.31538	10.3471	10.2209
1556717_at//MIR194-2	6.5916	6.20751	5.52533	4.75623	6.51495	6.02009	5.85814	6.24552	5.87889	6.26707	5.98176	6.20764	6.07567	6.17825	6.01177	6.45592	6.21069	5.86956	6.28858	6.20355	6.03456	5.95282	5.99701	6.00193	6.10266	6.14462	6.38065	6.30842	6.02966	5.99443	6.28572	6.01164	6.34782	6.37158	5.84121	5.93758	6.12546	6.12546	5.9487	6.01613	6.25359
1556718_s_at//MIR194-2	7.48622	7.04876	7.14064	6.71586	7.41209	6.91864	7.77308	7.19002	6.87213	7.15395	6.8926	7.31354	6.85192	6.97025	6.573	7.14161	7.48519	7.19257	6.88418	6.84441	6.72984	7.14041	6.91171	7.2123	6.81329	7.15513	6.77274	7.29991	6.86102	6.81314	7.11638	6.92751	6.79564	6.92901	6.83028	6.70652	6.91248	6.46671	6.6186	6.90622	6.78202
1558290_a_at//MIR1204	6.93513	7.06664	7.69458	6.52159	7.25775	6.96138	7.08765	7.1931	7.36994	7.17119	7.12152	7.27756	8.2648	6.62335	8.38509	7.7146	7.83023	7.27437	7.68389	7.4266	7.30253	7.20581	7.90661	8.31684	8.40678	7.00876	8.08208	7.39879	7.85857	7.95268	7.04357	7.66944	7.86499	7.35522	7.4266	7.14928	7.23996	6.96696	7.6266	6.97777	7.96243
1559504_at//MIR137	3.11292	3.11652	3.12427	3.10791	3.3612	3.08445	3.287	3.06759	3.20612	3.08705	3.088	3.21478	3.06248	3.01785	3.12792	3.1693	3.10427	3.10427	2.97107	3.03661	3.13701	3.26193	3.08142	3.14839	3.08477	3.0934	3.09078	3.17281	3.03289	3.08653	3.10239	3.05904	3.02982	3.18444	2.98518	3.55928	3.03124	3.05714	3.088	3.13836	3.0184
1559506_x_at//MIR137	3.3471	3.15619	3.06097	3.14752	3.28677	3.16455	3.34463	3.10883	3.0477	3.1922	3.19763	3.13569	3.35379	3.19768	3.16516	3.37872	3.28265	3.11221	3.27781	3.22594	3.25759	3.36785	3.2312	3.48344	3.16406	3.21558	3.28447	3.27822	3.17548	3.22824	3.31339	3.21146	3.10548	3.37615	3.25586	3.69828	3.20217	3.15393	3.23855	3.3655	3.22405
1560207_at//MIR3610	5.99347	6.13238	5.93865	5.99625	6.18119	6.00766	6.2826	6.04787	5.87373	6.01458	6.06693	6.0773	5.94484	6.04366	5.97406	5.9645	6.25238	6.09299	6.28768	6.00136	6.06262	6.23282	6.05572	6.16436	6.131	5.93946	5.88512	6.02213	6.01266	6.24126	6.02545	6.1591	6.06318	6.0313	6.11927	5.97012	6.127	5.92047	6.04787	6.30878	6.08371
1561497_at//MIR3180-1	6.65668	6.38289	6.18877	6.34578	6.45027	6.22167	6.89956	6.57433	6.13627	6.25132	6.01052	6.46794	6.09196	6.24102	5.92922	6.2365	6.64368	6.34532	5.89583	6.28391	5.96231	6.29442	6.28922	6.19885	6.41239	6.35498	6.15582	6.26781	6.22049	6.19278	6.60681	6.40473	6.00404	6.23311	6.39389	6.10288	6.0306	6.18432	6.10925	6.34109	6.1388
1561963_at//MIR4296	4.01028	3.96576	3.79465	4.17674	4.22632	4.07635	4.08598	3.98515	4.44572	4.25936	4.05869	4.33101	4.26728	4.10852	3.95433	4.29916	4.09734	4.12473	3.83253	4.13311	4.09636	4.17515	3.98881	4.17533	4.00329	3.98177	4.1207	3.95461	4.14284	4.07635	4.0835	4.03427	3.96941	4.07635	3.97342	3.82257	3.88916	3.90105	4.10348	3.96583	4.07635
1562153_a_at//MIR1204	5.16007	5.03845	5.32019	4.69294	5.10322	5.25981	5.85228	5.11616	4.9485	5.07842	4.96125	4.88806	5.08848	5.09362	4.78601	5.04734	5.22796	4.9485	4.78113	4.99734	5.01946	5.10109	5.33862	4.83727	5.03767	4.9485	4.95899	4.93652	4.65478	4.82674	4.99738	4.79239	4.83666	4.91185	5.05707	4.84292	4.69444	4.72121	4.92436	4.9136	4.80087
1562383_at//MIR4313	6.05191	5.96617	5.28807	4.8527	5.74063	5.38199	5.21955	5.45017	5.56349	5.88146	5.74107	5.78135	5.54785	5.60807	5.74712	5.90447	5.93494	5.67523	5.88146	5.48418	5.44588	6.23739	5.61516	5.53869	5.62846	5.75653	5.67523	5.79882	5.5969	5.43317	5.97117	5.46811	5.70044	5.57469	5.71129	5.60929	5.56101	5.4793	5.7996	6.16177	5.89952
200003_s_at//MIR6805	12.676	12.0817	13.0647	12.1149	12.3764	12.7799	12.6112	13.3762	12.9745	12.019	12.1037	13.1934	12.2252	12.3985	11.7928	12.6939	11.96	12.8635	11.8312	12.7012	12.5744	13.309	12.4963	12.6997	12.9907	11.7966	12.9808	12.6112	12.8688	12.809	12.6319	13.1025	12.9982	11.9066	12.7198	11.9057	12.3565	11.7552	12.8853	12.0071	12.64
200753_x_at//MIR636	8.20826	8.38891	8.93621	8.23172	8.56013	8.71687	8.16325	8.82777	8.83616	8.46423	9.20969	8.5533	9.58095	9.29742	9.46598	8.79885	9.22927	9.18619	9.06772	9.08993	8.88198	9.28077	9.32076	8.66636	9.27712	9.48774	9.57569	8.71222	9.49729	9.26094	8.67699	9.08885	9.50318	9.3857	8.65596	9.31793	9.71781	8.79261	9.50955	8.3868	8.94894
200754_x_at//MIR636	10.9557	11.1468	11.8586	11.2297	11.3861	11.4701	10.8441	11.1517	11.5537	11.3183	12.2801	11.1671	12.2102	11.8509	12.3868	11.8044	11.8002	12.0515	12.3094	11.9042	12.1432	11.7316	12.3142	12.0643	12.063	12.2586	12.1472	11.8784	12.0317	11.9987	11.6553	12.0933	12.1477	12.1013	11.7501	12.4089	12.3649	11.8878	12.06	11.4932	11.7034
200874_s_at//MIR1292	6.89427	6.45106	6.59691	6.67201	6.63516	6.96822	7.1358	7.37003	6.87124	6.73994	6.76133	7.25613	7.33502	7.03086	6.91738	6.67859	7.37034	6.94473	6.97329	6.88214	6.85149	7.37338	6.79306	6.91336	7.35168	6.49982	7.11283	6.62841	7.56009	7.91249	6.72048	7.3526	7.67001	6.66026	7.11538	6.50149	7.42189	6.98785	7.55746	6.69756	7.09324
200875_s_at//MIR1292	8.42117	7.9756	8.73743	9.18952	7.67666	8.90064	8.06475	8.9588	8.8895	8.09284	9.86007	8.95559	9.02457	9.01294	9.81246	9.38142	8.9949	9.27258	9.64588	8.50996	8.25698	10.1286	9.76464	10.142	10.0503	9.20724	9.125	9.31508	9.2825	10.1637	8.93787	9.51537	9.7303	9.41136	8.35451	9.07586	10.0407	7.95165	9.30714	8.72517	8.79579
201762_s_at//MIR7703	10.9877	11.1786	11.4022	11.923	11.4958	11.1664	11.6837	11.6354	11.2403	10.9384	12.3154	12.0539	12.1986	10.89	12.0344	11.8534	11.5008	12.1137	11.0409	11.932	11.2939	12.4962	11.6062	12.1703	12.5082	11.6205	11.6775	11.8962	11.1361	11.5491	11.2085	11.91	10.863	10.8366	11.6967	12.2655	11.2388	10.9793	11.8063	11.0021	11.0688
202189_x_at//MIR4745	9.50133	9.6134	10.5256	9.7984	9.96743	10.0396	9.33746	9.83332	10.0656	9.82085	10.1259	9.9768	10.2674	9.88394	9.94883	10.1383	9.58983	9.94231	9.37131	10.0257	9.97551	10.2907	10.0397	10.1157	10.0727	10.3934	10.3572	9.99978	10.1107	10.2846	9.52041	10.0583	10.1766	9.90937	9.95121	10.2573	10.1227	9.58852	10.2574	9.94437	9.57786
202392_s_at//MIR7109	7.90011	8.07331	8.00597	8.20128	7.71771	8.30196	7.3945	7.74239	8.15092	7.87423	7.67176	8.13543	7.80337	7.68848	7.62697	8.04219	7.37847	8.13325	7.20323	8.34335	7.63484	7.7065	7.83024	8.17449	8.25428	8.14786	8.39573	8.08345	7.33344	8.65085	8.36534	8.13939	7.56051	8.23364	7.37739	8.55915	8.25617	7.93006	7.70917	8.7896	7.41238
202730_s_at//MIR4680	7.77013	7.81313	7.81965	7.90595	7.97715	7.94622	6.62243	7.75493	7.24185	7.35526	6.81053	6.56945	7.31031	7.17673	8.03104	7.19632	7.43742	7.78607	7.53596	7.4907	7.95885	7.77804	7.34024	6.87741	7.39968	7.33949	7.91111	7.07352	7.54858	7.62088	7.04779	7.45592	7.05984	6.72148	7.0536	6.92898	7.97275	9.32475	7.13114	6.38109	8.81418
202731_at//MIR4680	7.39437	7.70994	7.76552	8.24178	7.83773	7.92499	6.62938	7.58069	7.407	7.37802	6.82851	6.25159	7.38809	7.20878	8.15345	7.26572	7.23874	7.73753	7.66289	7.4334	7.96452	7.48504	7.06305	7.00708	7.0576	7.24099	7.80605	6.54173	7.23606	7.67262	7.16491	7.51735	7.03092	6.45368	6.81715	6.89092	8.09013	9.54641	6.74306	5.45373	8.96841
202855_s_at//MIR6787	5.61565	5.29784	5.76379	5.46446	5.37439	5.80172	6.41944	5.61025	5.46269	5.47024	5.10682	5.94149	5.45744	5.81769	5.29769	5.59884	5.93952	5.56898	5.54353	5.62239	5.88708	6.045	5.53511	5.61443	5.52176	5.55847	5.64413	5.79021	5.56001	5.51867	5.30582	5.68864	5.33394	5.5415	5.74994	5.38041	5.16137	5.41322	5.58314	5.79521	5.53923
202856_s_at//MIR6787	6.51691	7.638	6.88943	7.49968	6.86746	7.1117	6.40741	7.10493	6.8191	6.29953	6.06742	6.98253	5.99376	8.13515	5.87898	6.30224	6.62945	6.7068	6.0484	7.47727	5.77412	7.08255	6.6493	6.63317	6.49028	6.71303	7.65639	6.48851	6.28071	6.53983	6.43181	5.98714	6.22329	6.43021	6.63406	6.98508	5.7309	6.36542	6.67914	8.20122	6.32391
202861_at//MIR6883	7.60711	8.39656	8.30324	7.84135	7.7877	7.7096	8.19699	8.11948	7.66568	8.23306	7.55108	8.00871	7.21396	7.4287	7.2427	7.57081	7.60711	7.40263	7.45939	7.75648	7.41335	7.52042	7.37618	7.19064	7.89428	7.4774	7.94386	8.13838	7.14396	7.4444	7.57757	7.62078	7.14652	8.06854	7.52956	7.9991	7.17002	7.83065	7.78129	8.0806	7.51768
203071_at//MIR6872	6.25347	6.27449	5.9543	6.04356	6.22237	5.94126	7.22464	6.26524	5.90609	5.99135	5.76224	6.10669	5.91069	6.76607	5.63173	6.28391	6.07695	6.27992	5.92691	6.13928	5.94632	6.38698	6.10669	6.51343	6.07391	5.95636	5.97254	6.15859	5.67183	5.8496	6.34205	6.10669	6.15591	6.10669	5.80263	6.04817	6.01862	5.84702	5.86994	6.11989	5.97335
203112_s_at//MIR943	5.92595	6.51127	6.78768	6.91998	6.0985	6.60447	6.03855	6.87997	6.73672	6.49011	6.42625	6.30971	6.62578	6.75635	6.52075	6.35546	5.44427	6.67884	6.64941	6.2179	6.49801	6.54783	6.3754	6.71815	6.35629	6.76368	6.85584	6.89036	6.414	6.6623	6.59139	6.65085	6.23084	6.3321	6.17642	6.97225	7.00048	6.74186	6.88244	6.47543	6.7255
203189_s_at//MIR4691	5.81394	4.89205	5.89395	6.08708	5.14281	6.20104	5.66537	6.6286	5.90069	4.75445	5.73728	5.66722	6.17955	6.41929	5.79538	5.51731	5.94988	5.95946	7.18311	6.09525	5.3437	6.88711	6.0343	5.82721	6.44142	6.05758	6.93533	5.52388	6.57835	6.64606	6.13249	6.37882	6.48944	5.72329	6.24858	6.92447	5.90856	6.27531	6.50903	5.09374	6.65311
203190_at//MIR4691	7.59919	6.82483	7.94519	7.64048	7.07203	7.87109	7.43081	8.37525	7.61347	6.86589	7.74558	7.4665	7.97238	8.46195	7.83495	7.00226	7.79444	7.91703	9.6668	7.80648	7.23402	8.95109	7.9123	7.66001	8.32594	7.84055	8.83738	7.44743	8.27325	8.21015	7.89439	8.45448	8.37229	7.5165	8.12409	9.14967	7.88542	8.10901	8.48362	7.27745	8.52889
203281_s_at//MIR5193	7.65586	7.90357	9.50169	8.92	8.13658	8.98777	8.18107	9.18383	8.87719	8.08196	7.74418	8.62326	8.1288	7.06426	8.99975	8.64836	7.52411	8.90006	7.33044	8.87704	8.38818	7.88524	8.41487	8.4423	8.70368	7.51713	8.63917	8.84506	7.70546	8.17628	8.61775	8.62883	7.13778	7.96392	8.36828	8.30966	7.90148	8.32491	8.10012	8.24523	7.96256
203857_s_at//MIR7110	7.53616	7.44388	7.90007	8.04553	8.18218	7.91857	8.12211	8.43146	8.11228	7.73909	8.11249	7.98431	7.94939	8.67703	8.04707	7.78482	8.49917	8.47552	7.304	8.38705	7.87727	8.89847	9.04544	8.53745	8.73236	8.39631	8.35324	7.748	8.19682	7.97726	7.79988	8.15307	8.34634	8.80837	8.09861	8.85935	8.42335	8.62358	8.19522	7.83608	8.34196
211271_x_at//MIR4745	8.88696	8.90232	9.53181	9.3021	9.21253	9.23866	9.04997	9.12711	9.28361	9.01611	9.45628	9.19725	9.52734	9.15184	8.52748	9.16682	8.83337	9.27247	8.54053	9.08176	9.29756	9.6062	9.37269	9.34934	9.34448	9.6105	9.53068	9.25386	9.36263	9.55172	8.84753	9.21802	9.38417	9.18641	9.2102	9.3558	9.30824	8.91169	9.56634	9.277	8.93878
212015_x_at//MIR4745	8.7012	9.10927	9.52149	9.34004	9.27664	9.15966	9.00527	9.19824	9.20659	9.0387	9.47662	9.25586	9.55456	9.25075	8.59579	9.23885	8.90686	9.2907	8.53117	9.14726	9.28988	9.59446	9.30749	9.43842	9.33876	9.72885	9.61161	9.03004	9.41351	9.65116	8.90939	9.33717	9.51011	9.22991	9.11303	9.35855	9.31428	8.86306	9.57156	9.32618	8.93412
212016_s_at//MIR4745	6.16157	5.76252	5.90487	5.22357	5.90656	5.84247	5.55055	5.96272	5.74983	6.00272	5.67652	5.82143	5.987	6.00248	5.31479	5.9377	5.42304	6.0824	5.89277	5.74563	5.44266	6.20755	5.99248	5.71336	6.00278	5.98216	6.1551	5.93979	6.13769	5.58755	6.39642	5.7879	6.16793	5.94335	5.66658	6.34342	5.82604	5.80306	6.31271	6.03668	5.99961
212593_s_at//MIR4680	11.2418	10.945	10.8954	10.9672	11.1277	10.5962	10.4198	10.4631	10.7447	10.9137	10.0162	10.1364	9.24281	9.40445	10.4255	10.5399	9.82637	10.6454	10.1231	10.4584	10.6492	10.2367	9.91122	10.0185	10.0666	9.97294	10.0739	10.5413	9.7148	10.0999	10.2851	10.5066	9.04498	9.64846	10.2433	9.17167	10.2284	11.1886	9.72799	9.77888	11.174
212594_at//MIR4680	8.32545	8.09898	8.14675	8.05819	8.25884	7.67928	6.67449	7.84939	8.13424	7.81819	7.44115	7.62928	6.12668	5.94401	7.49986	8.0223	6.05357	8.23641	7.16572	7.58613	7.86638	7.87754	7.30865	7.40001	7.56249	7.73024	7.36796	8.11427	6.51361	7.3425	7.75677	8.16529	5.48843	7.14532	7.41684	6.78916	7.5472	8.33002	6.81284	6.76765	8.134
213223_at//MIR6805	8.9026	8.65096	8.76482	8.36413	8.42396	8.61021	8.58727	8.83813	8.38928	8.57593	8.42452	8.89362	8.49105	8.98291	8.89997	8.75019	9.04322	8.66168	8.51202	8.48576	8.72047	9.02141	8.78018	8.99904	9.04417	8.26286	9.21939	8.88723	9.16926	9.19354	8.67755	9.46362	9.05626	8.61256	8.74225	8.56292	9.53121	8.81108	9.40975	8.77057	9.0635
214882_s_at//MIR636	8.09491	8.26048	8.93742	8.81504	8.23197	8.58642	8.07259	8.52654	8.74393	8.14974	9.47265	8.46354	9.46839	9.27088	9.62592	8.88085	8.86005	9.31024	9.30405	8.74326	9.21413	8.91554	9.5931	9.32653	9.62132	9.6204	9.57101	8.98289	9.38259	9.2694	8.82594	9.36176	9.48848	9.27337	8.73917	9.7259	9.99212	8.90772	9.23237	8.78046	8.85439
216240_at//MIR1204	6.51457	6.55469	.	6.59354	6.55818	6.59845	6.71148	6.38841	6.24384	6.55628	6.32154	6.76159	6.69766	6.51127	6.31119	6.59057	6.57007	6.45873	6.49859	6.44259	6.46089	6.80154	6.46441	6.42345	6.52002	6.45689	6.72314	6.53161	6.54879	6.52249	6.41796	6.68045	6.42069	6.48006	6.51457	6.53425	6.43445	6.40277	6.56427	6.41557	6.6326
216306_x_at//MIR4745	9.19664	9.26144	10.1514	9.77115	9.73696	9.63882	9.30298	9.60469	9.77925	9.50628	9.97455	9.68473	9.97849	9.6155	9.35176	9.66937	9.39591	9.69854	8.94971	9.73536	9.72415	10.0942	9.8818	9.89108	9.8525	10.1772	10.0906	9.69499	9.9	10.1661	9.40493	9.87013	9.87582	9.72323	9.61101	10.0886	9.81976	9.37607	10.0877	9.84339	9.45441
217691_x_at//MIR6787	7.93034	8.35797	7.92376	7.98943	7.93454	7.91708	7.59397	8.21966	7.87007	7.72215	7.51683	7.86652	7.18587	8.49661	7.31306	7.6848	7.42235	7.81163	7.59733	8.21193	7.35793	8.12232	7.8479	8.29729	7.64419	7.82862	8.20383	7.72008	7.22359	7.55095	7.61152	7.73678	7.34673	7.5552	7.75258	7.88918	7.0423	7.29491	7.77499	8.26095	7.47455
222087_at//MIR1204	6.77957	6.68261	6.82679	6.29659	6.58313	7.11171	6.52255	6.70962	6.87169	6.78312	6.64033	7.19633	7.07999	6.46944	7.70104	6.9112	6.76582	6.51913	6.81747	6.65495	7.10631	6.83839	6.79872	7.15904	6.98695	6.63849	6.85467	6.581	7.07177	7.33346	6.31197	6.94682	6.98324	6.65743	6.98099	6.51383	6.6194	6.60283	6.6621	6.29171	6.84742
228528_at//MIR29B2 /// MIR29C	9.29298	9.38369	10.5671	10.6333	9.9109	10.8477	9.16031	9.38465	10.4431	9.58505	9.51201	9.72685	8.59309	8.3861	8.68101	10.0313	7.43022	10.0433	8.37213	9.424	9.44399	7.78693	9.57466	10.448	9.07778	8.61316	8.30562	9.34407	8.32961	8.65446	10.15	9.875	7.07819	8.30273	9.06136	8.93001	9.74324	8.85776	7.92506	9.19948	9.0461
232169_x_at//MIR4691	9.06206	9.00377	9.52511	11.1223	9.79536	9.64104	8.83389	9.34998	10.1575	9.90189	9.78351	9.53265	9.70319	9.43635	10.212	10.2288	9.40139	9.91669	9.09744	9.81406	10.3766	8.01979	10.1374	10.5093	9.50667	9.32565	9.28264	10.2344	9.64761	10.0302	9.31839	10.4934	9.46617	9.63381	10.2017	9.15348	9.41119	9.91749	9.28504	10.1914	9.63336
242832_at//MIR6883	6.19906	6.00019	5.69301	6.15075	5.78492	5.64012	6.20345	6.07865	5.66486	5.65736	5.78988	5.90199	5.63953	5.61669	5.37855	5.58994	5.83444	5.66834	5.36009	5.64639	5.58297	5.79419	5.5577	5.77261	5.67553	6.02614	5.66123	5.87406	5.58179	5.64406	5.8638	5.61697	5.58909	5.32428	5.47734	5.43594	5.47152	5.25267	5.68594	5.99154	5.67553
244322_at//MIR29A /// MIR29B1	7.56809	6.94806	6.89061	6.41425	7.27182	6.69214	7.37506	6.96053	6.95576	7.35964	6.88044	7.08789	7.0686	6.96782	7.00963	7.34278	7.03038	6.80815	7.26166	6.84989	6.92859	7.13114	6.9114	7.10281	6.90694	7.2113	7.00931	7.2169	7.00471	6.76704	6.88429	6.9257	6.98279	7.1199	7.06514	7.09879	7.00931	6.82088	6.86996	7.48936	7.00931
244677_at//MIR6883	5.40452	5.3724	5.26213	4.79284	5.19151	5.4292	5.37712	5.27629	5.34164	5.67203	5.2139	5.50159	5.23774	5.39232	4.96659	5.1187	5.11165	5.30924	5.67218	5.63903	5.24034	5.34549	5.48788	5.29209	5.44359	5.09426	5.37664	5.23595	5.24285	5.34369	5.68422	5.58677	5.09661	5.45066	5.36993	5.05803	5.11237	5.32899	5.57036	5.41447	5.23783
34225_at//MIR943	8.07308	8.167	8.46918	8.29131	8.11272	8.36223	7.83913	8.3743	8.34057	8.11189	8.2689	8.39856	8.13427	8.66195	8.23534	8.10402	7.44442	8.2095	8.26727	8.03241	8.11401	8.32523	7.78857	8.16357	8.18476	8.64337	8.69308	8.37795	8.32889	8.54492	8.20445	7.96076	8.08855	7.87314	8.20153	8.42119	8.55131	8.20394	8.41788	8.26193	8.42607
36829_at//MIR6883	8.61995	8.90785	8.57169	7.8735	8.50883	8.54613	8.63748	8.6423	8.50068	8.5991	8.17835	8.66705	8.05256	8.27701	7.79773	8.43203	8.46507	8.3099	8.21481	8.41488	8.00174	8.49404	8.35387	8.15786	8.41955	8.32355	8.54589	8.67312	8.19448	8.19676	8.28734	8.28886	8.09581	8.58174	8.40929	8.54757	7.93476	8.32276	8.4195	8.37543	8.17809
