# Supplementary material for: HMG-box transcription factor 1: a positive regulator of the G1/S transition through the Cyclin-CDK-CDKI molecular network in nasopharyngeal carcinoma
Source: Cell Death Dis. 2018 Jan 24;9(2):100. doi: 10.1038/s41419-017-0175-4 (PMC5833394; doi:10.1038/s41419-017-0175-4)
Supplement: Supplementary file 7 — Supplemental Table 2 [file 41419_2017_175_MOESM7_ESM.xls]

## Sheet: Sheet1
Table S2 Differential expression of MiR-29c and HBP1 between normal NPE tissues and NPC tissues (Data from GSE12452)
Gene	MiR-29c								HBP1
ID/GB_ACC /RefSeq Transcript ID	228528_at/AI927692/NR_029832								236645_at/AI689935/NM_001244262
	Gene Expression		TMN Stage			Lymph Node Metastasis(YES/NO)			Gene Expression		TMN Stage			Lymph Node Metastasis(YES/NO)
	Sample	REF	Sample		REF	Sample		REF	Sample	REF	Sample		REF	Sample		REF
	N1	9.29298	N1		9.29298	N1		9.29298	N1	3.80296	N1		4.01052	N1		4.01052
	N2	9.38369	N2		9.38369	N2		9.38369	N2	4.02978	N2		4.87186	N2		4.87186
	N3	10.5671	N3		10.5671	N3		10.5671	N3	3.95483	N3		3.92584	N3		3.92584
	N4	10.6333	N4		10.6333	N4		10.6333	N4	3.83669	N4		3.92824	N4		3.92824
	N5	9.9109	N5		9.9109	N5		9.9109	N5	3.80844	N5		4.14998	N5		4.14998
	N6	10.8477	N6		10.8477	N6		10.8477	N6	4.07196	N6		4.07646	N6		4.07646
	N7	9.16031	N7		9.16031	N7		9.16031	N7	3.63078	N7		3.81043	N7		3.81043
	N8	9.38465	N8		9.38465	N8		9.38465	N8	4.05561	N8		3.88905	N8		3.88905
	N9	10.4431	N9		10.4431	N9		10.4431	N9	3.8865	N9		3.89118	N9		3.89118
	N10	9.58505	N10		9.58505	N10		9.58505	N10	3.86836	N10		4.04928	N10		4.04928
	T1	8.37213	T1	Ⅰ	8.37213	T1	NO	8.37213	T1	4.17722	T1	Ⅰ	4.17722	T1	0	3.97101
	T2	9.07778	T2	Ⅰ	9.07778	T2	NO	9.07778	T2	4.04485	T2	Ⅰ	4.04485	T2	0	3.8418
	T3	9.34407	T3	Ⅰ	9.34407	T3	NO	9.34407	T3	4.21886	T3	Ⅰ	4.21886	T3	0	3.74831
	T4	8.30273	T4	Ⅰ	8.30273	T4	NO	8.65446	T4	3.9645	T4	Ⅰ	3.9645	T4	0	3.99872
	T5	8.85776	T5	Ⅰ	8.85776	T5	NO	8.30273	T5	4.09958	T5	Ⅰ	4.09958	T5	0	3.97829
	T6	7.92506	T6	Ⅰ	7.92506	T6	NO	8.85776	T6	4.47786	T6	Ⅰ	4.47786	T6	0	4.29742
	T7	9.51201	T7	Ⅱ	9.51201	T7	NO	7.92506	T7	3.82929	T7	Ⅱ	3.82929	T7	0	4.08462
	T8	8.68101	T8	Ⅱ	8.68101	T8	Yes	9.51201	T8	4.04141	T8	Ⅱ	4.04141	T8	1	3.92071
	T9	10.0313	T9	Ⅱ	10.0313	T9	Yes	9.72685	T9	3.93986	T9	Ⅱ	3.93986	T9	1	3.71887
	T10	7.43022	T10	Ⅱ	7.43022	T10	Yes	8.59309	T10	4.2183	T10	Ⅱ	4.2183	T10	1	4.25626
	T11	10.0433	T11	Ⅱ	10.0433	T11	Yes	8.3861	T11	4.72179	T11	Ⅱ	4.72179	T11	1	4.14619
	T12	9.44399	T12	Ⅱ	9.44399	T12	Yes	8.68101	T12	3.86818	T12	Ⅱ	3.86818	T12	1	3.81921
	T13	9.57466	T13	Ⅱ	9.57466	T13	Yes	10.0313	T13	4.1321	T13	Ⅱ	4.1321	T13	1	3.89539
	T14	10.448	T14	Ⅱ	10.448	T14	Yes	7.43022	T14	4.10089	T14	Ⅱ	4.10089	T14	1	3.53381
	T15	8.61316	T15	Ⅱ	8.61316	T15	Yes	10.0433	T15	3.9191	T15	Ⅱ	3.9191	T15	1	3.90135
	T16	8.30562	T16	Ⅱ	8.30562	T16	Yes	9.424	T16	3.87156	T16	Ⅱ	3.87156	T16	1	4.09247
	T17	8.32961	T17	Ⅱ	8.32961	T17	Yes	9.44399	T17	3.81666	T17	Ⅱ	3.81666	T17	1	4.29113
	T18	10.15	T18	Ⅱ	10.15	T18	Yes	7.78693	T18	4.01287	T18	Ⅱ	4.01287	T18	1	3.85338
	T19	9.06136	T19	Ⅱ	9.06136	T19	Yes	9.57466	T19	4.20503	T19	Ⅱ	4.20503	T19	1	3.8056
	T20	9.74324	T20	Ⅱ	9.74324	T20	Yes	10.448	T20	5.33548	T20	Ⅱ	5.33548	T20	1	4.27872
	T21	9.19948	T21	Ⅱ	9.19948	T21	Yes	8.61316	T21	4.00825	T21	Ⅱ	4.00825	T21	1	3.87029
	T22	9.72685	T22	Ⅲ	9.72685	T22	Yes	8.30562	T22	4.57256	T22	Ⅲ	4.57256	T22	1	3.80382
	T23	8.59309	T23	Ⅲ	8.59309	T23	Yes	8.32961	T23	4.31101	T23	Ⅲ	4.31101	T23	1	4.02902
	T24	8.3861	T24	Ⅲ	8.3861	T24	Yes	10.15	T24	4.09417	T24	Ⅲ	4.09417	T24	1	3.91576
	T25	9.424	T25	Ⅲ	9.424	T25	Yes	9.875	T25	4.53774	T25	Ⅲ	4.53774	T25	1	3.77573
	T26	7.78693	T26	Ⅲ	7.78693	T26	Yes	7.07819	T26	3.96257	T26	Ⅲ	3.96257	T26	1	3.91318
	T27	8.65446	T27	Ⅲ	8.65446	T27	Yes	9.06136	T27	4.27519	T27	Ⅲ	4.27519	T27	1	3.61178
	T28	9.875	T28	Ⅲ	9.875	T28	Yes	8.93001	T28	4.90387	T28	Ⅲ	4.90387	T28	1	3.94717
	T29	7.07819	T29	Ⅲ	7.07819	T29	Yes	9.74324	T29	4.06337	T29	Ⅲ	4.06337	T29	1	3.93541
	T30	8.93001	T30	Ⅲ	8.93001	T30	Yes	9.19948	T30	4.29934	T30	Ⅲ	4.29934	T30	1	3.91318
	T31	9.0461	T31	Ⅲ	9.0461	T31	Yes	9.0461	T31	3.88354	T31	Ⅲ	3.88354	T31	1	3.9502
