# Supplementary material for: HMG-box transcription factor 1: a positive regulator of the G1/S transition through the Cyclin-CDK-CDKI molecular network in nasopharyngeal carcinoma
Source: Cell Death Dis. 2018 Jan 24;9(2):100. doi: 10.1038/s41419-017-0175-4 (PMC5833394; doi:10.1038/s41419-017-0175-4)
Supplement: Supplementary file 8 — Supplemental Table 3 [file 41419_2017_175_MOESM8_ESM.xls]

## Sheet: TargetScan7
Table S3 Has-miR-29c target-genes （data from TargetScan）
Target gene	Representative transcript	Gene name	Number of 3P-seq tags supporting UTR + 5	Link to sites in UTRs	Conserved sites				Poorly conserved sites				6mer sites	Representative miRNA	Cumulative weighted context++ score	Total context++ score	Aggregate PCT	Previous TargetScan publication(s)
					total	8mer	7mer-m8	7mer-A1	total	8mer	7mer-m8	7mer-A1
COL1A1	ENST00000225964.5	collagen, type I, alpha 1	73360	Sites in UTR	3	1	0	2	0	0	0	0	0	hsa-miR-29a-3p	-2.72	-2.76	> 0.99	2011
TET3	ENST00000409262.3	tet methylcytosine dioxygenase 3	1437	Sites in UTR	8	3	4	1	4	0	3	1	1	hsa-miR-29a-3p	-2.16	-2.17	> 0.99	2009, 2011
TET1	ENST00000373644.4	tet methylcytosine dioxygenase 1	5	Sites in UTR	4	0	3	1	0	0	0	0	1	hsa-miR-29a-3p	-1.78	-1.78	> 0.99	2005, 2007, 2009, 2011
PI15	ENST00000260113.2	peptidase inhibitor 15	12	Sites in UTR	5	3	2	0	0	0	0	0	1	hsa-miR-29b-3p	-1.5	-1.5	> 0.99	2005, 2007, 2009, 2011
TET2	ENST00000545826.1	tet methylcytosine dioxygenase 2	558	Sites in UTR	4	2	2	0	0	0	0	0	0	hsa-miR-29a-3p	-1.17	-1.17	> 0.99	2011
ATAD2B	ENST00000238789.5	ATPase family, AAA domain containing 2B	11	Sites in UTR	3	3	0	0	0	0	0	0	0	hsa-miR-29a-3p	-1.12	-1.52	> 0.99	2009, 2011
HRK	ENST00000257572.5	harakiri, BCL2 interacting protein (contains only BH3 domain)	19	Sites in UTR	3	1	2	0	1	0	1	0	0	hsa-miR-29a-3p	-1.07	-1.12	> 0.99
COL3A1	ENST00000304636.3	collagen, type III, alpha 1	215	Sites in UTR	2	2	0	0	0	0	0	0	1	hsa-miR-29b-3p	-1.06	-1.71	> 0.99	2011
ELN	ENST00000252034.7	elastin	445	Sites in UTR	3	2	1	0	0	0	0	0	0	hsa-miR-29b-3p	-0.97	-0.97	> 0.99	2007, 2009, 2011
TRIB2	ENST00000155926.4	tribbles pseudokinase 2	68	Sites in UTR	3	0	2	1	0	0	0	0	0	hsa-miR-29a-3p	-0.96	-0.96	> 0.99	2005, 2007, 2009, 2011
SUV420H2	ENST00000255613.3	suppressor of variegation 4-20 homolog 2 (Drosophila)	265	Sites in UTR	2	2	0	0	0	0	0	0	0	hsa-miR-29a-3p	-0.95	-0.95	0.99	2005, 2007, 2009, 2011
XKR6	ENST00000304437.2	XK, Kell blood group complex subunit-related family, member 6	5	Sites in UTR	2	0	2	0	0	0	0	0	1	hsa-miR-29b-3p	-0.91	-0.91	0.97	2003, 2007, 2009, 2011
COL1A2	ENST00000297268.6	collagen, type I, alpha 2	877	Sites in UTR	2	1	0	1	0	0	0	0	1	hsa-miR-29a-3p	-0.91	-1.1	0.99	2011
NFIA	ENST00000403491.3	nuclear factor I/A	5	Sites in UTR	3	1	2	0	0	0	0	0	1	hsa-miR-29a-3p	-0.89	-0.89	> 0.99	2005, 2007, 2009, 2011
EIF4E2	ENST00000258416.3	eukaryotic translation initiation factor 4E family member 2	650	Sites in UTR	1	1	0	0	0	0	0	0	0	hsa-miR-29a-3p	-0.86	-0.86	< 0.1	2005, 2007, 2009, 2011
TIMM8B	ENST00000504148.2	translocase of inner mitochondrial membrane 8 homolog B (yeast)	12	Sites in UTR	1	1	0	0	1	0	1	0	0	hsa-miR-29a-3p	-0.85	-1.04	0.74	2011
HBP1	ENST00000222574.4	HMG-box transcription factor 1	167	Sites in UTR	2	2	0	0	0	0	0	0	0	hsa-miR-29b-3p	-0.84	-0.84	0.95	2005, 2007, 2009, 2011
TDG	ENST00000392872.3	thymine-DNA glycosylase	201	Sites in UTR	2	1	1	0	0	0	0	0	1	hsa-miR-29a-3p	-0.84	-0.84	0.9	2007, 2009, 2011
IFI30	ENST00000407280.3	interferon, gamma-inducible protein 30	1011	Sites in UTR	1	1	0	0	0	0	0	0	0	hsa-miR-29a-3p	-0.81	-0.82	0.9	2005, 2007, 2009, 2011
COL11A1	ENST00000370096.3	collagen, type XI, alpha 1	160	Sites in UTR	2	0	2	0	0	0	0	0	0	hsa-miR-29a-3p	-0.8	-0.8	0.97	2005, 2007, 2009, 2011
C1QTNF6	ENST00000337843.2	C1q and tumor necrosis factor related protein 6	30	Sites in UTR	2	0	2	0	2	0	1	1	3	hsa-miR-29b-3p	-0.8	-0.8	0.99	2005, 2007, 2009, 2011
ADAMTS9	ENST00000295903.4	ADAM metallopeptidase with thrombospondin type 1 motif, 9	5	Sites in UTR	2	1	0	1	0	0	0	0	0	hsa-miR-29b-3p	-0.8	-0.8	> 0.99	2005, 2007, 2009, 2011
ADAMTS2	ENST00000251582.7	ADAM metallopeptidase with thrombospondin type 1 motif, 2	2767	Sites in UTR	4	1	3	0	1	0	0	1	2	hsa-miR-29b-3p	-0.77	-0.77	> 0.99	2011
MCMBP	ENST00000360003.3	minichromosome maintenance complex binding protein	1411	Sites in UTR	1*	0	0	0	0	0	0	0	1	hsa-miR-29b-3p	-0.76	-0.79	< 0.1	2011
C7orf73	ENST00000507606.1	chromosome 7 open reading frame 73	847	Sites in UTR	1	1	0	0	0	0	0	0	0	hsa-miR-29a-3p	-0.75	-0.75	0.94	2011
COL2A1	ENST00000380518.3	collagen, type II, alpha 1	1518	Sites in UTR	1	1	0	0	0	0	0	0	0	hsa-miR-29b-3p	-0.74	-0.76	0.93	2005, 2007, 2009, 2011
CYCS	ENST00000305786.2	cytochrome c, somatic	320	Sites in UTR	1	0	1	0	1	1	0	0	0	hsa-miR-29b-3p	-0.74	-0.74	0.79	2009, 2011
LYSMD1	ENST00000368908.5	LysM, putative peptidoglycan-binding, domain containing 1	67	Sites in UTR	1	1	0	0	0	0	0	0	0	hsa-miR-29a-3p	-0.73	-0.73	0.95	2007, 2009, 2011
COL5A3	ENST00000264828.3	collagen, type V, alpha 3	5	Sites in UTR	3	1	2	0	0	0	0	0	1	hsa-miR-29a-3p	-0.73	-0.73	> 0.99	2003, 2005, 2007, 2009, 2011
SMIM17	ENST00000598409.1	small integral membrane protein 17	5	Sites in UTR	1	1	0	0	0	0	0	0	0	hsa-miR-29a-3p	-0.72	-0.72	0.73	2011
IREB2	ENST00000258886.8	iron-responsive element binding protein 2	1096	Sites in UTR	1	1	0	0	0	0	0	0	1	hsa-miR-29a-3p	-0.71	-0.74	0.95	2005, 2007, 2009, 2011
YPEL2	ENST00000312655.4	yippee-like 2 (Drosophila)	62	Sites in UTR	2	0	2	0	0	0	0	0	0	hsa-miR-29a-3p	-0.71	-0.71	0.98	2005, 2007, 2009, 2011
NASP	ENST00000350030.3	nuclear autoantigenic sperm protein (histone-binding)	8	Sites in UTR	2	1	1	0	0	0	0	0	0	hsa-miR-29a-3p	-0.71	-0.71	0.88	2003, 2005, 2007, 2009, 2011
COL4A5	ENST00000361603.2	collagen, type IV, alpha 5	715	Sites in UTR	2	1	0	1	0	0	0	0	0	hsa-miR-29b-3p	-0.7	-0.72	> 0.99	2005, 2007, 2009, 2011
SLC22A7	ENST00000372589.3	solute carrier family 22 (organic anion transporter), member 7	20	Sites in UTR	1	1	0	0	1	1	0	0	1	hsa-miR-29b-3p	-0.7	-0.7	< 0.1	2009, 2011
COL4A1	ENST00000375820.4	collagen, type IV, alpha 1	6549	Sites in UTR	2	1	0	1	0	0	0	0	0	hsa-miR-29b-3p	-0.7	-0.7	0.99	2005, 2007, 2009, 2011
